# Supplementary material for: Recalibration of mapping quality scores in Illumina short-read alignments improves SNP detection results in low-coverage sequencing data
Source: PeerJ. 2020 Dec 7;8:e10501. doi: 10.7717/peerj.10501 (PMC7727374; doi:10.7717/peerj.10501)
Supplement: Supplemental Information 1 [file peerj-08-10501-s001.xlsx]

## Sheet: Table S1
Feature	Description	Type
MAPPING_QUALITY	Mapping quality assigned to the read	Integer
GAP_EXT	Number of gap extensions	Integer
EDIT_DIST	Edit distance, or Hamming distance, between read and reference	Integer
MISMATCHES	Number or mismatches in an alignment	Integer
GAP_OPENS	Number of gaps opened by the aligner	Integer
ALIGN_SCORE	The alignment score	Float
SECONDARY_ALIGN_SCORE	Next best alignment score	Float
ALIGN_SCORES_DIFF	The difference between ALIGN_SCORE and SECONDARY_ALIGN_SCORE	Float
MATE_ALIGNMENT_SCORE	Alignment score of a reads`s mate	Float
INSERT_SIZE	The DNA fragment size	Integer
READ_COMPLEXITY_SCORE	The size of the read's in-memory compressed representation	Integer
READ_GC_CONT	GC content of the read	Float
PAIR_ORIENTATION	Orientation of read pair	Categorical
PAIR_ALIGNMENT_TYPE	Concordant, discordant, or single read	Categorical
SLOPE	Slope of the regression line in base quality score vs. position in the read	Float
INTERCEPT	Intercept of the regression line	Float
R_VALUE	Correlation coefficient of base quality scores vs. position in the read	Float
DEPTH	Read depth measured at read midpoint	Integer
REF_COMPLEXITY_SCORE	The size of the reference sequence's in-memory compressed representation in the region containing the read	Integer
REF_GC_CONT	GC content of the reference sequence in the region containing the read	Float
N_LOW_QUALITY_BASES	Number of bases in a read with a quality score less than 20	Integer
AVG_LOW_QUALITY_BASE_SCORE	Mean of low-quality scores in read	Float
