# Supplementary material for: Recalibration of mapping quality scores in Illumina short-read alignments improves SNP detection results in low-coverage sequencing data
Source: PeerJ. 2020 Dec 7;8:e10501. doi: 10.7717/peerj.10501 (PMC7727374; doi:10.7717/peerj.10501)
Supplement: Supplemental Information 2 — The parameters in the table are as defined in the sklearn machine learning Python package. Parameter definitions and possible values can be found in the sklearn user manual. [file peerj-08-10501-s002.xlsx]

## Sheet: Table S2
Model	Parameter	Values
Logistic Regression	C	1, 10, 100, 1000
Support Vector Machine	Kernel	Radial Basis Function
	gamma	scale
	C	0.001, 0.1, 1.0, 10
Decision Tree	n_estimators	30, 40, 50
	min_samples_split	2, 10, 20
	max_depth	None, 5, 10
	min_samples_leaf	1, 5
	max_leaf_nodes	None, 5, 10
	max_features	2, 3
AdaBoost	n_estimators	200, 500, 750, 1000, 2000
	learning_rate	1, 0.1, 0.01, 0.001
