# Supplementary material for: Recalibration of mapping quality scores in Illumina short-read alignments improves SNP detection results in low-coverage sequencing data
Source: PeerJ. 2020 Dec 7;8:e10501. doi: 10.7717/peerj.10501 (PMC7727374; doi:10.7717/peerj.10501)
Supplement: Supplemental Information 3 [file peerj-08-10501-s003.xlsx]

## Sheet: Table S3
Classifier	Majority Class	Minority Class	Total
RULR	7172	7172	14344
RUSVM	7172	7172	14344
RULRS	221	221	442
RUSVMS	151	151	302
DTBG	7172	7172	14344
ADABST	4278379	7172	21427757
RUBST	7172	7172	14344
